# Supplementary material for: Genome-wide discovery of CBL genes in Nitraria tangutorum Bobr. and functional analysis of NtCBL1-1 under drought and salt stress
Source: For Res (Fayettev). 2023 Dec 22;3:28. doi: 10.48130/FR-2023-0028 (PMC11524306; doi:10.48130/FR-2023-0028)
Supplement: Supplementary file 1 — Supplementary data to this article can be found online. [file FR-2023-0028-S1.zip]

Archive with 11 entries (11 files):
- 10.48130_FR-2023-0028-Suppl-FigureS1.pdf
- 10.48130_FR-2023-0028-Suppl-FigureS2.pdf
- 10.48130_FR-2023-0028-Suppl-FigureS3.pdf
- 10.48130_FR-2023-0028-Suppl-FigureS4.pdf
- 10.48130_FR-2023-0028-Suppl-FigureS5.pdf
- 10.48130_FR-2023-0028-Suppl-FileS1.docx
- 10.48130_FR-2023-0028-Suppl-TableS1.pdf
- 10.48130_FR-2023-0028-Suppl-TableS2.pdf
- 10.48130_FR-2023-0028-Suppl-TableS3.pdf
- 10.48130_FR-2023-0028-Suppl-TableS4.pdf
- 10.48130_FR-2023-0028-Suppl-TableS5.pdf
